# Supplementary material for: Optimization of 3D Immunofluorescence Analysis and Visualization Using IMARIS and MeshLab
Source: Cells. 2023 Jan 4;12(2):218. doi: 10.3390/cells12020218 (PMC9856541; doi:10.3390/cells12020218)
Supplement: Supplementary file 1 [file cells-12-00218-s001.zip]

Archive with 1 entries (1 files):
- cells-2065814-supplementary.pdf
